# Supplementary material for: Emergent Escherichia coli of the highly virulent B2-ST1193 clone producing KPC-2 carbapenemase in ready-to-eat vegetables
Source: J Glob Antimicrob Resist. 2025 Mar;41:105–10. doi: 10.1016/j.jgar.2024.11.020 (PMC11888992; doi:10.1016/j.jgar.2024.11.020)
Supplement: Supplementary file 1 [file mmc1.xlsx]

## Sheet: Metadata ST1193
Supplementary Table S1 - Epidemiological data of epiphytic KPC-2-positive Escherichia coli (E. coli) strain REN5021 and 240 publicly available genomes of international E. coli strains belonging to sequence type ST1193 retrieved from NCBI (https://www.ncbi.nlm.nih.gov/refseq/) and used for comparative phylogenomic analysis (Figure 1, Supplementary Table S2). The data were downloaded using the data…
Assembly RefSeq Accession	Assembly BioSample Accession	Strain	Specie	ST	Country	Year	Host	Isolation source
GCF_028458565.1	SAMN32154220	REN5021	Escherichia coli	1193	Brazil	2021	NA	Arugula
GCF_000326745.1	SAMN00847712	KTE157	Escherichia coli	1193	NI	NI	NI	NI
GCF_000408205.1	SAMN00974074	KTE219	Escherichia coli	1193	NI	2010	Homo sapiens	NI
GCF_000692535.1	SAMN02581293	BIDMC 72	Escherichia coli	1193	USA	2013	Homo sapiens	Urine
GCF_000692555.1	SAMN02581294	BIDMC 73	Escherichia coli	1193	USA	2013	Homo sapiens	Urine
GCF_000778015.1	SAMN02802083	upec-257	Escherichia coli	1193	USA	2012	Homo sapiens	Patient with urinary tract infection
GCF_000778935.1	SAMN02802050	upec-227	Escherichia coli	1193	USA	2011	Homo sapiens	Patient with urinary tract infection
GCF_000781835.1	SAMN02801862	blood-09-1545	Escherichia coli	1193	USA	2009	Homo sapiens	Blood from patient with bacteremia
GCF_001030585.1	SAMN03280213	BIDMC105	Escherichia coli	1193	NI	2014	Homo sapiens	NI
GCF_001057225.1	SAMN03197754	555_ECOL	Escherichia coli	1193	USA	Unknown	Homo sapiens	NI
GCF_001621385.1	SAMN04393270	GN05128	Escherichia coli	1193	USA	2013	Homo sapiens	Unknown
GCF_001621505.1	SAMN04393276	GN05377	Escherichia coli	1193	USA	2013	Homo sapiens	Unknown
GCF_001652805.1	SAMN04622947	E-78	Escherichia coli	1193	USA	2014	Homo sapiens	Urine
GCF_002001545.1	SAMN05567352	1.9-R6	Escherichia coli	1193	Australia	2009	Homo sapiens	Feces
GCF_002223855.1	SAMN07211285	CoR-14	Escherichia coli	1193	China	2015	Homo sapiens	Sputum culture
GCF_002223965.1	SAMN07211284	CoR-13	Escherichia coli	1193	China	2015	Homo sapiens	Sputum culture
GCF_002248995.1	SAMN07450658	ECPUTH03	Escherichia coli	1193	Thailand	2016	Homo sapiens	Urine
GCF_002861245.1	SAMN08193663	UMB0900	Escherichia coli	1193	USA	2015	Homo sapiens	NI
GCF_003297925.1	SAMD00126374	TUM18549	Escherichia coli	1193	NI	2016	Homo sapiens	NI
GCF_003299005.1	SAMD00126399	TUM18574	Escherichia coli	1193	NI	2017	Homo sapiens	NI
GCF_003299085.1	SAMD00126401	TUM18576	Escherichia coli	1193	NI	2017	Homo sapiens	NI
GCF_003300395.1	SAMD00126436	TUM18611	Escherichia coli	1193	NI	2017	Homo sapiens	NI
GCF_003303815.1	SAMD00126497	TUM18672	Escherichia coli	1193	NI	2016	Homo sapiens	NI
GCF_003304525.1	SAMD00126504	TUM18679	Escherichia coli	1193	NI	2016	Homo sapiens	NI
GCF_003305515.1	SAMD00126531	TUM18706	Escherichia coli	1193	NI	2017	Homo sapiens	NI
GCF_003305835.1	SAMD00126547	TUM18722	Escherichia coli	1193	NI	2017	Homo sapiens	NI
GCF_003305895.1	SAMD00126550	TUM18725	Escherichia coli	1193	NI	2017	Homo sapiens	NI
GCF_003305975.1	SAMD00126554	TUM18729	Escherichia coli	1193	NI	2017	Homo sapiens	NI
GCF_003317145.1	SAMN06806427	CVAST1400	Escherichia coli	1193	USA	2016	Homo sapiens	Rectal swab
GCF_003317765.1	SAMN06806382	CVAST0752	Escherichia coli	1193	USA	2016	Homo sapiens	Rectal swab
GCF_003317795.1	SAMN06806383	CVAST2408	Escherichia coli	1193	USA	2016	Homo sapiens	Rectal swab
GCF_003317825.1	SAMN06806381	CVAST2812	Escherichia coli	1193	USA	2016	Homo sapiens	Rectal swab
GCF_003318125.1	SAMN06806384	CVAST0265	Escherichia coli	1193	USA	2016	Homo sapiens	Rectal swab
GCF_003344465.1	SAMN09462202	MCJCHV-1	Escherichia coli	1193	USA	2015	Homo sapiens	CSF
GCF_003601935.1	SAMN10095394	789	Escherichia coli	1193	Argentina	2016	Homo sapiens	Urine
GCF_003628235.1	SAMN10160263	BA6159	Escherichia coli	1193	India	2017	Homo sapiens	Blood
GCF_003730595.1	SAMD00052640	HE-MDREc19	Escherichia coli	1193	USA	2014	Homo sapiens	NI
GCF_003885915.1	SAMN09665214	UMB5978	Escherichia coli	1193	USA	NI	Homo sapiens	Urine
GCF_003886005.1	SAMN09665213	UMB5924	Escherichia coli	1193	USA	NI	Homo sapiens	Urine
GCF_003892445.1	SAMN09665171	UMB0928	Escherichia coli	1193	USA	NI	Homo sapiens	Urine
GCF_004116855.1	SAMN10748593	BR14-DEC	Escherichia coli	1193	Brazil	2015	Homo sapiens	Urine
GCF_004404085.1	SAMN11164463	EC33	Escherichia coli	1193	China	2017	Homo sapiens	Urine sample
GCF_004568085.1	SAMN10625657	URMC_176	Escherichia coli	1193	USA	2018	Homo sapiens	Urine
GCF_004568705.1	SAMN10625637	URMC_151	Escherichia coli	1193	USA	2018	Homo sapiens	Urine
GCF_004568855.1	SAMN10625624	URMC_138	Escherichia coli	1193	USA	2018	Homo sapiens	Urine
GCF_004569185.1	SAMN10625606	URMC_116	Escherichia coli	1193	USA	2018	Homo sapiens	Urine
GCF_004569995.1	SAMN10620091	URMC_12	Escherichia coli	1193	USA	2017	Homo sapiens	Urine
GCF_005382865.1	SAMD00077013	ECSC039	Escherichia coli	1193	Japan	2002	Homo sapiens	NI
GCF_005383445.1	SAMD00077042	ECSC073	Escherichia coli	1193	Japan	2008	Homo sapiens	NI
GCF_005385185.1	SAMD00077129	JML023	Escherichia coli	1193	Japan	2015	Homo sapiens	NI
GCF_005385405.1	SAMD00077140	JML036	Escherichia coli	1193	Japan	2015	Homo sapiens	NI
GCF_005386125.1	SAMD00077176	JML075	Escherichia coli	1193	Japan	2015	Homo sapiens	NI
GCF_005397645.1	SAMD00077726	UPEC61	Escherichia coli	1193	Japan	2011	Homo sapiens	NI
GCF_006234175.1	SAMN11232920	NOR4_73	Escherichia coli	1193	Norway	2012	Homo sapiens	Clinical sample
GCF_006235775.1	SAMN11232790	LVEASB12	Escherichia coli	1193	Latvia	2012	Homo sapiens	Clinical sample
GCF_006238985.1	SAMN11232701	EEPERB138	Escherichia coli	1193	Estonia	2012	Homo sapiens	Clinical sample
GCF_008385535.1	SAMN10187580	EC16_ST1193C	Escherichia coli	1193	Australia	2013	Homo sapiens	Blood culture
GCF_009649405.1	SAMN13197071	MDRO_M_054-ESBL	Escherichia coli	1193	Switzerland	2018	Homo sapiens	Rectal swab
GCF_009820755.1	SAMN10786633	HH15H	Escherichia coli	1193	Bangladesh	2016	Homo sapiens	Feces
GCF_010590745.1	SAMN12250760	AS012441	Escherichia coli	1193	USA	2015	Homo sapiens	Lung
GCF_012149945.1	SAMD00198301	09-02E	Escherichia coli	1193	Viet Nam	2018	Homo sapiens	NI
GCF_013085905.2	SAMN14609789	SCU-204	Escherichia coli	1193	USA	2013	Homo sapiens	Rectal swab from healthy college student
GCF_013372305.1	SAMN15075998	EcPF40	Escherichia coli	1193	USA	2019	Homo sapiens	Urine
GCF_014168775.1	SAMD00194405	WP3-W18-CRE-03	Escherichia coli	1193	Japan	2018	NI	NI
GCF_014862715.1	SAMN16279627	213J6	Escherichia coli	1193	France	2019	Homo sapiens	NI
GCF_014878495.1	SAMN16278422	UoL_41	Escherichia coli	1193	United Kingdom	2018	Canine	Urine
GCF_014879085.1	SAMN16278391	UoL_8	Escherichia coli	1193	United Kingdom	2018	Canine	Tissue right fore d5
GCF_014893115.1	SAMN16279771	UoL_103	Escherichia coli	1193	United Kingdom	2018	Canine	Surgical site
GCF_014893315.1	SAMN16279761	UoL_92	Escherichia coli	1193	United Kingdom	2018	Canine	Urine (FREE)
GCF_014895315.1	SAMN16279739	UoL_65	Escherichia coli	1193	United Kingdom	2018	Canine	Urine
GCF_014901615.1	SAMN08148213	UCI166	Escherichia coli	1193	USA	NI	Homo sapiens	NI
GCF_015645325.1	SAMN16679756	C44	Escherichia coli	1193	Taiwan	2019	Homo sapiens	Blood
GCF_015690185.1	SAMN16812777	E4181	Escherichia coli	1193	China	2020	Homo sapiens	Hospital patient with urinary tract infection
GCF_015690285.1	SAMN16812774	E4396	Escherichia coli	1193	China	2020	Homo sapiens	Hospital patient with urinary tract infection
GCF_015690365.1	SAMN16812781	E4740	Escherichia coli	1193	China	2020	Homo sapiens	Hospital patient with urinary tract infection
GCF_016456405.1	SAMN16693764	UI_4715	Escherichia coli	1193	USA	Unknown	Homo sapiens	Patient
GCF_016456495.1	SAMN16693761	UI_3636	Escherichia coli	1193	USA	Unknown	Homo sapiens	Patient
GCF_016456535.1	SAMN16693759	UI_4169	Escherichia coli	1193	USA	Unknown	Homo sapiens	Patient
GCF_016457315.1	SAMN17167954	EC766	Escherichia coli	1193	China	2015	Homo sapiens	Urine
GCF_016457345.1	SAMN17167957	EC775	Escherichia coli	1193	China	2015	Homo sapiens	Urine
GCF_016457355.1	SAMN17167972	EC931	Escherichia coli	1193	China	2015	Homo sapiens	Urine
GCF_016457375.1	SAMN17167971	EC924	Escherichia coli	1193	China	2015	Homo sapiens	Blood
GCF_016457425.1	SAMN17167970	EC923	Escherichia coli	1193	China	2015	Homo sapiens	Blood
GCF_016457435.1	SAMN17167969	EC909	Escherichia coli	1193	China	2015	Homo sapiens	Urine
GCF_016457465.1	SAMN17167966	EC877	Escherichia coli	1193	China	2015	Homo sapiens	Urine
GCF_016457485.1	SAMN17167968	EC879	Escherichia coli	1193	China	2015	Homo sapiens	Urine
GCF_016457505.1	SAMN17167964	EC860	Escherichia coli	1193	China	2015	Homo sapiens	Urine
GCF_016457515.1	SAMN17167967	EC878	Escherichia coli	1193	China	2015	Homo sapiens	Blood
GCF_016457545.1	SAMN17167963	EC854	Escherichia coli	1193	China	2015	Homo sapiens	Urine
GCF_016457555.1	SAMN17167965	EC869	Escherichia coli	1193	China	2015	Homo sapiens	Urine
GCF_016457585.1	SAMN17167960	EC832	Escherichia coli	1193	China	2015	Homo sapiens	secretions
GCF_016457605.1	SAMN17167962	EC845	Escherichia coli	1193	China	2015	Homo sapiens	Urine
GCF_016457625.1	SAMN17167961	EC843	Escherichia coli	1193	China	2015	Homo sapiens	Urine
GCF_016457645.1	SAMN17167951	EC727	Escherichia coli	1193	China	2015	Homo sapiens	Urine
GCF_016457655.1	SAMN17167953	EC748	Escherichia coli	1193	China	2015	Homo sapiens	Urine
GCF_016457665.1	SAMN17167959	EC828	Escherichia coli	1193	China	2015	Homo sapiens	Blood
GCF_016457705.1	SAMN17167958	EC812	Escherichia coli	1193	China	2015	Homo sapiens	Secretions
GCF_016457725.1	SAMN17167949	EC707	Escherichia coli	1193	China	2015	Homo sapiens	Urine
GCF_016457745.1	SAMN17167947	EC655	Escherichia coli	1193	China	2015	Homo sapiens	Urine
GCF_016457765.1	SAMN17167946	EC619	Escherichia coli	1193	China	2015	Homo sapiens	Urine
GCF_016457775.1	SAMN17167948	EC704	Escherichia coli	1193	China	2015	Homo sapiens	Secretions
GCF_016457785.1	SAMN17167955	EC768	Escherichia coli	1193	China	2015	Homo sapiens	fluids
GCF_016457805.1	SAMN17167950	EC708	Escherichia coli	1193	China	2015	Homo sapiens	Blood
GCF_016457845.1	SAMN17167943	EC506	Escherichia coli	1193	China	2014	Homo sapiens	fluids
GCF_016457855.1	SAMN17167940	EC422	Escherichia coli	1193	China	2014	Homo sapiens	Urine
GCF_016457885.1	SAMN17167952	EC747	Escherichia coli	1193	China	2015	Homo sapiens	Urine
GCF_016457905.1	SAMN17167945	EC569	Escherichia coli	1193	China	2014	Homo sapiens	Urine
GCF_016457915.1	SAMN17167944	EC552	Escherichia coli	1193	China	2014	Homo sapiens	Urine
GCF_016457945.1	SAMN17167942	EC495	Escherichia coli	1193	China	2014	Homo sapiens	secretions
GCF_016457965.1	SAMN17167936	EC357	Escherichia coli	1193	China	2014	Homo sapiens	secretions
GCF_016457995.1	SAMN17167939	EC410	Escherichia coli	1193	China	2014	Homo sapiens	Urine
GCF_016458025.1	SAMN17167937	EC367	Escherichia coli	1193	China	2014	Homo sapiens	Urine
GCF_016458045.1	SAMN17167977	EC1084	Escherichia coli	1193	China	2015	Homo sapiens	Urine
GCF_016458055.1	SAMN17167982	EC1203	Escherichia coli	1193	China	2015	Homo sapiens	Urine
GCF_016458085.1	SAMN17167938	EC408	Escherichia coli	1193	China	2014	Homo sapiens	Urine
GCF_016458105.1	SAMN17167979	EC1111	Escherichia coli	1193	China	2015	Homo sapiens	Pus
GCF_016458125.1	SAMN17167974	EC1031	Escherichia coli	1193	China	2015	Homo sapiens	Fluids
GCF_016458155.1	SAMN17167975	EC1055	Escherichia coli	1193	China	2015	Homo sapiens	Urine
GCF_016458165.1	SAMN17167973	EC940	Escherichia coli	1193	China	2015	Homo sapiens	Urine
GCF_016458585.1	SAMN17167978	EC1093	Escherichia coli	1193	China	2015	Homo sapiens	Blood
GCF_016458625.1	SAMN17167981	EC1188	Escherichia coli	1193	China	2015	Homo sapiens	Blood
GCF_016458645.1	SAMN17167976	EC1082	Escherichia coli	1193	China	2015	Homo sapiens	Secretions
GCF_016458685.1	SAMN17167933	EC310	Escherichia coli	1193	China	2014	Homo sapiens	Urine
GCF_016458725.1	SAMN17167934	EC338	Escherichia coli	1193	China	2014	Homo sapiens	Urine
GCF_016458745.1	SAMN17167935	EC340	Escherichia coli	1193	China	2014	Homo sapiens	Urine
GCF_016458765.1	SAMN17167932	EC309	Escherichia coli	1193	China	2014	Homo sapiens	Urine
GCF_016530225.1	SAMN13915656	9-72	Escherichia coli	1193	Portugal	NI	Homo sapiens	Urinary Tract Infection
GCF_016614735.1	SAMN12109439	BSI144	Escherichia coli	1193	NI	NI	NI	Blood
GCF_016761135.1	SAMN15719875	LMLEEc041	Escherichia coli	1193	Bangladesh	2018	Homo sapiens	Urine
GCF_016859825.1	SAMD00117336	MH13-032D	Escherichia coli	1193	Viet Nam	2013	Homo sapiens	NI
GCF_017164655.1	SAMN17807567	8EC2	Escherichia coli	1193	Singapore	2019	Homo sapiens	Feces
GCF_017939405.1	SAMN18628971	MarinaQ1	Escherichia coli	1193	Singapore	2018	NA	Environment
GCF_017939485.1	SAMN18628968	CGX1	Escherichia coli	1193	Singapore	2018	NA	Environment
GCF_018456825.1	SAMN17199844	CF5 42	Escherichia coli	1193	India	2016	Cattle	NI
GCF_018789945.1	SAMN19374586	UPMP 1993	Escherichia coli	1193	South Africa	2020	NA	Fresh produce
GCF_018790575.1	SAMN19374549	UPMP 720	Escherichia coli	1193	South Africa	2016	NA	Fresh produce
GCF_018798845.1	SAMN19493560	AVS0096	Escherichia coli	1193	Switzerland	2020	NA	river water
GCF_019083945.1	SAMN19843950	FUJ00919	Escherichia coli	1193	Japan	2019	Homo sapiens	Blood
GCF_019192885.1	SAMN20061917	Ec-510423-20	Escherichia coli	1193	Austria	2020	NA	Wastewater
GCF_019282695.1	SAMN19607818	BECR11	Escherichia coli	1193	USA	2020	Homo sapiens	NI
GCF_019282715.1	SAMN19607817	BECR10	Escherichia coli	1193	USA	2020	Homo sapiens	NI
GCF_019282725.1	SAMN19607815	BECR8	Escherichia coli	1193	USA	2020	Homo sapiens	NI
GCF_019311945.1	SAMN19845068	SCPM-O--9006	Escherichia coli	1193	Russia	2019	Homo sapiens	Urine
GCF_019312005.1	SAMN19845066	SCPM-O--8772	Escherichia coli	1193	Russia	2015	Homo sapiens	Urine
GCF_019351805.1	SAMN17928621	CORE_Eco3	Escherichia coli	1193	USA	2017	Homo sapiens	Urine
GCF_019443605.1	SAMN14277528	UPEC-455U/190220	Escherichia coli	1193	Mexico	2019	Homo sapiens	Bladder epithelial biopsy from 60-year-old female patient with recurrent urinary tract infection
GCF_019443685.1	SAMN14277526	UPEC-774U/190308	Escherichia coli	1193	Mexico	2019	Homo sapiens	Bladder epithelial biopsy from 50-year-old female patient with recurrent urinary tract infection
GCF_019585935.1	SAMN12052988	ME2L-19-461	Escherichia coli	1193	USA	2017	Canis lupus familiaris	NI
GCF_019771935.1	SAMN20568205	EC-16-10	Escherichia coli	1193	China	2016	Homo sapiens	Blood
GCF_020085025.1	SAMN10141453	MS10851	Escherichia coli	1193	Australia	2013	Homo sapiens	Blood
GCF_020085305.1	SAMN16513435	MS10984	Escherichia coli	1193	Australia	2014	Homo sapiens	Blood
GCF_020085335.1	SAMN16513434	MS10956	Escherichia coli	1193	Australia	2014	Homo sapiens	Blood
GCF_020085355.1	SAMN16513431	MS10939	Escherichia coli	1193	Australia	2014	Homo sapiens	Blood
GCF_020085375.1	SAMN16513432	MS10944	Escherichia coli	1193	Australia	2014	Homo sapiens	Blood
GCF_020085385.1	SAMN16513433	MS10951	Escherichia coli	1193	Australia	2014	Homo sapiens	Blood
GCF_020085415.1	SAMN16513430	MS10928	Escherichia coli	1193	Australia	2014	Homo sapiens	Blood
GCF_020085435.1	SAMN16513428	MS10918	Escherichia coli	1193	Australia	2014	Homo sapiens	Blood
GCF_020085455.1	SAMN16513429	MS10923	Escherichia coli	1193	Australia	2014	Homo sapiens	Blood
GCF_020085475.1	SAMN16513427	MS10917	Escherichia coli	1193	Australia	2014	Homo sapiens	Blood
GCF_020085485.1	SAMN10141481	MS10879	Escherichia coli	1193	Australia	2007	Homo sapiens	Urine
GCF_020085515.1	SAMN10141479	MS10877	Escherichia coli	1193	Australia	2009	Canine	Urine
GCF_020085535.1	SAMN10141480	MS10878	Escherichia coli	1193	Australia	2007	Homo sapiens	Urine
GCF_020085555.1	SAMN10141478	MS10876	Escherichia coli	1193	Australia	2009	Canine	Urine
GCF_020085575.1	SAMN10141477	MS10875	Escherichia coli	1193	Australia	2008	Homo sapiens	Urine
GCF_020085595.1	SAMN10141476	MS10874	Escherichia coli	1193	Australia	2008	Homo sapiens	Urine
GCF_020085615.1	SAMN10141475	MS10873	Escherichia coli	1193	Australia	2008	Homo sapiens	Urine
GCF_020085635.1	SAMN10141474	MS10872	Escherichia coli	1193	Australia	2008	Homo sapiens	Urine
GCF_020085645.1	SAMN10141473	MS10871	Escherichia coli	1193	Australia	2008	Homo sapiens	Urine
GCF_020085675.1	SAMN10141472	MS10870	Escherichia coli	1193	Australia	2008	Homo sapiens	Urine
GCF_020085695.1	SAMN10141471	MS10869	Escherichia coli	1193	Australia	2008	Homo sapiens	Urine
GCF_020085715.1	SAMN10141469	MS10867	Escherichia coli	1193	Australia	2008	Homo sapiens	Urine
GCF_020085735.1	SAMN10141468	MS10866	Escherichia coli	1193	Australia	2008	Homo sapiens	Urine
GCF_020085745.1	SAMN10141470	MS10868	Escherichia coli	1193	Australia	2008	Homo sapiens	Urine
GCF_020085775.1	SAMN10141467	MS10865	Escherichia coli	1193	Australia	2008	Homo sapiens	Urine
GCF_020085795.1	SAMN10141464	MS10862	Escherichia coli	1193	Australia	2007	Homo sapiens	Urine
GCF_020085815.1	SAMN10141466	MS10864	Escherichia coli	1193	Australia	2008	Homo sapiens	Urine
GCF_020085825.1	SAMN10141465	MS10863	Escherichia coli	1193	Australia	2007	Homo sapiens	Urine
GCF_020085855.1	SAMN10141461	MS10859	Escherichia coli	1193	Australia	2007	Homo sapiens	Urine
GCF_020085875.1	SAMN10141463	MS10861	Escherichia coli	1193	Australia	2007	Homo sapiens	Urine
GCF_020085895.1	SAMN10141458	MS10856	Escherichia coli	1193	Australia	2013	Homo sapiens	Blood
GCF_020085915.1	SAMN10141459	MS10857	Escherichia coli	1193	Australia	2007	Homo sapiens	Urine
GCF_020085935.1	SAMN10141457	MS10855	Escherichia coli	1193	Australia	2013	Homo sapiens	Blood
GCF_020085955.1	SAMN10141456	MS10854	Escherichia coli	1193	Australia	2013	Homo sapiens	blood
GCF_020085975.1	SAMN10141455	MS10853	Escherichia coli	1193	Australia	2007	Homo sapiens	Urine
GCF_020085995.1	SAMN10141454	MS10852	Escherichia coli	1193	Australia	2007	Homo sapiens	Urine
GCF_020086015.1	SAMN10141452	MS10850	Escherichia coli	1193	Australia	2013	Homo sapiens	Blood
GCF_020086035.1	SAMN10141451	MS10849	Escherichia coli	1193	Australia	2013	Homo sapiens	Blood
GCF_020086055.1	SAMN10141450	MS10848	Escherichia coli	1193	Australia	2013	Homo sapiens	Blood
GCF_020086085.1	SAMN16513426	MS10840	Escherichia coli	1193	Australia	2013	Homo sapiens	Blood
GCF_020086105.1	SAMN10141449	MS10847	Escherichia coli	1193	Australia	2013	Homo sapiens	Blood
GCF_020086115.1	SAMN10141448	MS10784	Escherichia coli	1193	Australia	2012	Homo sapiens	Urine
GCF_020086145.1	SAMN10141447	MS10783	Escherichia coli	1193	Australia	2012	Homo sapiens	Urine
GCF_020086165.1	SAMN10141445	MS10781	Escherichia coli	1193	Australia	2012	Homo sapiens	Urine
GCF_020086185.1	SAMN10141446	MS10782	Escherichia coli	1193	Australia	2012	Homo sapiens	Urine
GCF_020086205.1	SAMN10141443	MS10779	Escherichia coli	1193	Australia	2012	Homo sapiens	Urine
GCF_020086225.1	SAMN10141444	MS10780	Escherichia coli	1193	Australia	2012	Homo sapiens	Urine
GCF_020086245.1	SAMN10141442	MS10778	Escherichia coli	1193	Australia	2012	Homo sapiens	Urine
GCF_020086265.1	SAMN10141441	MS10777	Escherichia coli	1193	Australia	2012	Homo sapiens	Urine
GCF_020086285.1	SAMN10141440	MS10776	Escherichia coli	1193	Australia	2012	Homo sapiens	Urine
GCF_020086305.1	SAMN10141438	MS10774	Escherichia coli	1193	Australia	2012	Homo sapiens	Urine
GCF_020086315.1	SAMN10141439	MS10775	Escherichia coli	1193	Australia	2012	Homo sapiens	Urine
GCF_020086345.1	SAMN10141437	MS10746	Escherichia coli	1193	Australia	2011	Homo sapiens	Urine
GCF_020086365.1	SAMN10141435	MS10744	Escherichia coli	1193	Australia	2011	Homo sapiens	Intra-abdominal
GCF_020086385.1	SAMN10141436	MS10745	Escherichia coli	1193	Australia	2011	Homo sapiens	Urine
GCF_020086405.1	SAMN10141434	MS10712	Escherichia coli	1193	Australia	2010	Homo sapiens	Urine
GCF_020086425.1	SAMN10141432	MS10710	Escherichia coli	1193	Australia	2010	Homo sapiens	Urine
GCF_020086435.1	SAMN10141430	MS10708	Escherichia coli	1193	Australia	2010	Homo sapiens	Urine
GCF_020086445.1	SAMN10141429	MS10707	Escherichia coli	1193	Australia	2010	Homo sapiens	Urine
GCF_020086485.1	SAMN10141431	MS10709	Escherichia coli	1193	Australia	2010	Homo sapiens	Urine
GCF_020553225.1	SAMN22165271	MSK.23.54	Escherichia coli	1193	USA	NI	Homo sapiens	Fecal sample
GCF_020553305.1	SAMN22165241	MSK.23.106	Escherichia coli	1193	USA	NI	Homo sapiens	Fecal sample
GCF_020594255.1	SAMN22167281	SL.2.01	Escherichia coli	1193	USA	NI	Homo sapiens	Fecal sample
GCF_020858565.1	SAMN16392284	KCJ3K668	Escherichia coli	1193	USA	2019	Homo sapiens	NI
GCF_021167055.1	SAMN23492959	ECO155	Escherichia coli	1193	Argentina	2017	Homo sapiens	Urine
GCF_021167405.1	SAMN23492943	ECO97	Escherichia coli	1193	Argentina	2016	Homo sapiens	Urine
GCF_021167735.1	SAMN23492924	ECO56	Escherichia coli	1193	Argentina	2014	Homo sapiens	Surgical wound
GCF_021168125.1	SAMN23492905	ECO17	Escherichia coli	1193	Argentina	2012	Homo sapiens	Abdominal fluid
GCF_021342275.1	SAMN24373014	E-T393	Escherichia coli	1193	China	2020	Homo sapiens	Anal swab
GCF_021548235.1	SAMN24898197	R17-K7/2	Escherichia coli	1193	Austria	2019	Homo sapiens	Intestinal tract
GCF_021890415.1	SAMN25183873	PicCip2_JAN2019	Escherichia coli	1193	New Zealand	2019	NI	NI
GCF_021890455.1	SAMN25183872	PicCip1_JAN2019	Escherichia coli	1193	New Zealand	2019	NI	NI
GCF_021890575.1	SAMN25183866	CCip22_JUN2018	Escherichia coli	1193	New Zealand	2018	NI	NI
GCF_021890655.1	SAMN25183862	L4Cip1_MAR2018	Escherichia coli	1193	New Zealand	2018	NI	NI
GCF_021890695.1	SAMN25183860	L3Cip2_MAR2018	Escherichia coli	1193	New Zealand	2018	NI	NI
GCF_022015395.1	SAMN20355418	P40065	Escherichia coli	1193	India	2020	Homo sapiens	Urine
GCF_022015735.1	SAMN20355400	P10300	Escherichia coli	1193	India	2020	Homo sapiens	Urine
GCF_022130255.1	SAMN16954077	2-345	Escherichia coli	1193	Norway	2020	NA	Sewage
GCF_900490575.1	SAMEA4643529	KCRI-598A	Escherichia coli	1193	Tanzania	2015	Homo sapiens	Wound or pus swab
GCF_900500495.1	SAMEA4811208	NI	Escherichia coli	1193	France	2018	NI	Rectal swab
GCF_900607455.1	SAMEA4916036	NI	Escherichia coli	1193	Switzerland	2017	Homo sapiens	Hospital
GCF_902703015.1	SAMEA5988750	Eco04557	Escherichia coli	1193	South Africa	2017	Homo sapiens	clinical material
GCF_902703035.1	SAMEA5988747	Eco04553	Escherichia coli	1193	South Africa	2017	Homo sapiens	clinical material
GCF_902703105.1	SAMEA5988748	Eco04554	Escherichia coli	1193	South Africa	2017	Homo sapiens	clinical material
GCF_902703125.1	SAMEA5988751	Eco04558	Escherichia coli	1193	South Africa	2017	Homo sapiens	clinical material
GCF_904864635.1	SAMEA3357497	MSB2_1A	Escherichia coli	1193	Australia	2014	Homo sapiens	Rectal swab
GCF_905133425.1	SAMEA7519429	O75:H5 / fimH64 / 1193 / B2	Escherichia coli	1193	France	2013	Homo sapiens	Fecal samples
GCF_905133455.1	SAMEA7519431	O75:H5 / fimH64 / 1193 / B2	Escherichia coli	1193	France	2013	Homo sapiens	Fecal samples
GCF_905133485.1	SAMEA7519432	O75:H5 / fimH64 / 1193 / B2	Escherichia coli	1193	France	2013	Homo sapiens	Fecal samples
GCF_905133495.1	SAMEA7519428	O75:H5 / fimH64 / 1193 / B2	Escherichia coli	1193	France	2013	Homo sapiens	Fecal samples
GCF_905133515.1	SAMEA7519433	O75:H5 / fimH64 / 1193 / B2	Escherichia coli	1193	France	2013	Homo sapiens	Fecal samples
GCF_905133535.1	SAMEA7519430	O75:H5 / fimH64 / 1193 / B2	Escherichia coli	1193	France	2013	Homo sapiens	Fecal samples
NI, not informed
NA, not aplicable
