# Supplementary material for: Emergent Escherichia coli of the highly virulent B2-ST1193 clone producing KPC-2 carbapenemase in ready-to-eat vegetables
Source: J Glob Antimicrob Resist. 2025 Mar;41:105–10. doi: 10.1016/j.jgar.2024.11.020 (PMC11888992; doi:10.1016/j.jgar.2024.11.020)
Supplement: Supplementary file 4 [file mmc4.xlsx]

## Sheet: matrix_snpout
Supplementary Table S3 - cgSNP matrix of epiphytic KPC-2-positive Escherichia coli (E. coli) strain REN5021 along with 240 publicly available genomes of international E. coli strains belonging to sequence type ST1193 retrieved from NCBI (https://www.ncbi.nlm.nih.gov/refseq/).
snp-dists 0.8.2	REN5021	GCF_000326745.1	GCF_000408205.1	GCF_000692535.1	GCF_000692555.1	GCF_000778015.1	GCF_000778935.1	GCF_000781835.1	GCF_001030585.1	GCF_001057225.1	GCF_001621385.1	GCF_001621505.1	GCF_001652805.1	GCF_002001545.1	GCF_002223855.1	GCF_002223965.1	GCF_002248995.1	GCF_002861245.1	GCF_003297925.1	GCF_003299005.1	GCF_003299085.1	GCF_003300395.1	GCF_003303815.1	GCF_003304525.1	GCF_003305515.1	GCF_003305835.1	GCF_003305895.1	GCF_003305975.1	GCF_003317145.1	GCF_003317765.1	GCF_003317795.1	GCF_003317825.1	GCF_003318125.1	GCF_003344465.1	GCF_003601935.1	GCF_003628235.1	GCF_003730595.1	GCF_003885915.1	GCF_003886005.1	GCF_003892445.1	GCF_004116855.1	GCF_004404085.1	GCF_004568085.1	GCF_004568705.1	GCF_004568855.1	GCF_004569185.1	GCF_004569995.1	GCF_005382865.1	GCF_005383445.1
REN5021	0	47	290	308	314	298	303	64	364	295	603	969	51	239	325	328	380	51	168	91	78	68	70	126	65	139	64	59	138	310	303	71	297	315	308	351	311	301	388	297	62	72	342	316	69	78	78	373	140
GCF_000326745.1	47	0	245	287	293	277	282	43	343	274	582	949	28	218	304	307	369	28	147	70	57	47	49	105	44	118	43	38	117	289	282	50	276	294	287	330	290	280	367	276	41	51	321	295	48	57	57	352	119
GCF_000408205.1	290	245	0	42	48	32	37	286	98	29	337	1192	271	461	59	62	124	271	390	313	300	290	292	348	287	361	286	281	360	44	37	293	31	49	42	85	45	35	122	31	284	294	76	50	291	300	300	107	362
GCF_000692535.1	308	287	42	0	56	38	35	284	74	35	345	1208	291	455	59	62	118	291	384	313	298	288	290	342	285	355	286	287	354	50	45	299	39	47	50	93	43	43	116	39	300	292	74	42	267	276	298	101	356
GCF_000692555.1	314	293	48	56	0	46	51	300	112	43	350	1215	297	413	72	75	76	297	342	326	314	303	306	350	301	313	300	295	310	58	51	307	45	63	56	99	59	49	74	45	306	308	90	63	304	314	314	59	314
GCF_000778015.1	298	277	32	38	46	0	33	282	94	19	335	1200	281	457	55	58	120	281	386	309	296	286	288	344	283	357	282	277	356	40	35	289	29	45	40	83	41	33	118	29	292	290	71	46	287	296	296	103	358
GCF_000778935.1	303	282	37	35	51	33	0	267	91	30	340	1204	286	454	54	57	117	286	383	308	283	283	273	341	280	354	281	282	353	45	40	294	34	30	45	88	26	38	115	34	297	287	57	43	284	293	281	100	355
GCF_000781835.1	64	43	286	284	300	282	267	0	340	279	589	965	47	215	303	306	366	47	144	69	44	44	34	102	41	115	42	43	114	294	289	55	283	279	294	337	275	287	364	283	58	48	306	292	45	54	42	349	116
GCF_001030585.1	364	343	98	74	112	94	91	340	0	91	401	1265	347	511	115	118	174	347	440	369	354	344	346	398	341	411	342	343	410	106	100	355	94	103	106	149	98	99	172	95	358	348	130	100	317	326	354	157	412
GCF_001057225.1	295	274	29	35	43	19	30	279	91	0	332	1197	278	453	52	55	117	278	383	306	293	283	285	341	280	354	279	274	353	36	32	285	26	42	37	80	38	30	115	25	289	287	69	42	284	293	293	100	355
GCF_001621385.1	603	582	337	345	350	335	340	589	401	332	0	1390	579	764	361	364	426	579	692	615	603	593	593	651	590	663	589	584	663	346	339	595	333	352	345	388	347	338	425	334	597	597	379	353	594	603	603	410	665
GCF_001621505.1	969	949	1192	1208	1215	1200	1204	965	1265	1197	1390	0	953	1135	1223	1226	1290	953	1066	989	978	969	970	1025	965	1038	965	960	1038	1210	1202	972	1198	1215	1208	1251	1211	1202	1288	1199	962	971	1241	1217	970	976	977	1273	1039
GCF_001652805.1	51	28	271	291	297	281	286	47	347	278	579	953	0	222	308	311	373	0	151	74	60	51	53	109	48	122	47	42	121	293	286	54	280	298	291	334	294	284	371	280	45	55	325	299	52	61	61	356	123
GCF_002001545.1	239	218	461	455	413	457	454	215	511	453	764	1135	222	0	478	481	387	222	164	244	229	219	221	189	216	136	217	218	135	469	464	230	458	466	469	512	462	462	385	458	233	223	493	463	216	225	229	370	129
GCF_002223855.1	325	304	59	59	72	55	54	303	115	52	361	1223	308	478	0	9	141	308	407	306	317	307	309	365	304	378	287	304	377	67	62	316	56	66	67	110	62	60	139	56	319	311	93	67	308	317	317	124	379
GCF_002223965.1	328	307	62	62	75	58	57	306	118	55	364	1226	311	481	9	0	144	311	410	309	320	310	312	368	307	381	290	307	380	70	65	319	59	69	70	113	65	63	142	59	322	314	96	70	311	320	320	127	382
GCF_002248995.1	380	369	124	118	76	120	117	366	174	117	426	1290	373	387	141	144	0	373	316	395	380	370	372	340	367	287	368	369	286	132	127	381	121	129	132	175	125	125	48	121	384	374	156	126	367	376	380	33	288
GCF_002861245.1	51	28	271	291	297	281	286	47	347	278	579	953	0	222	308	311	373	0	151	74	61	51	53	109	48	122	47	42	121	293	286	54	280	298	291	334	294	284	371	280	45	55	325	299	52	61	61	356	123
GCF_003297925.1	168	147	390	384	342	386	383	144	440	383	692	1066	151	164	407	410	316	151	0	173	158	147	150	118	144	63	146	147	62	398	393	159	387	395	398	441	391	391	314	387	162	152	422	392	145	154	157	299	64
GCF_003299005.1	91	70	313	313	326	309	308	69	369	306	615	989	74	244	306	309	395	74	173	0	83	73	75	131	70	144	53	70	143	321	316	82	310	320	321	364	316	314	393	310	85	77	347	321	74	83	83	378	145
GCF_003299085.1	78	57	300	298	314	296	283	44	354	293	603	978	60	229	317	320	380	61	158	83	0	58	50	116	55	129	56	57	128	308	303	69	297	295	308	351	291	301	378	297	72	62	322	306	58	68	58	363	130
GCF_003300395.1	68	47	290	288	303	286	283	44	344	283	593	969	51	219	307	310	370	51	147	73	58	0	50	106	15	119	46	47	118	298	293	59	287	295	298	341	291	291	368	287	62	51	322	296	49	58	58	353	120
GCF_003303815.1	70	49	292	290	306	288	273	34	346	285	593	970	53	221	309	312	372	53	150	75	50	50	0	107	47	121	48	49	120	300	295	61	289	285	300	343	281	293	370	289	64	54	312	298	51	60	48	355	122
GCF_003304525.1	126	105	348	342	350	344	341	102	398	341	651	1025	109	189	365	368	340	109	118	131	116	106	107	0	103	89	104	105	88	356	351	117	345	353	356	399	349	348	338	345	120	110	379	350	103	112	116	323	90
GCF_003305515.1	65	44	287	285	301	283	280	41	341	280	590	965	48	216	304	307	367	48	144	70	55	15	47	103	0	116	43	44	115	295	290	56	284	292	295	338	288	288	365	284	59	49	319	293	46	55	55	350	117
GCF_003305835.1	139	118	361	355	313	357	354	115	411	354	663	1038	122	136	378	381	287	122	63	144	129	119	121	89	116	0	117	118	35	369	364	130	358	366	369	412	362	362	285	358	133	123	393	363	116	125	129	270	37
GCF_003305895.1	64	43	286	286	300	282	281	42	342	279	589	965	47	217	287	290	368	47	146	53	56	46	48	104	43	117	0	43	116	294	289	55	283	293	294	337	289	287	366	283	58	50	320	294	47	56	56	351	118
GCF_003305975.1	59	38	281	287	295	277	282	43	343	274	584	960	42	218	304	307	369	42	147	70	57	47	49	105	44	118	43	0	117	289	284	50	278	294	289	332	290	282	367	278	53	51	321	295	48	57	57	352	119
GCF_003317145.1	138	117	360	354	310	356	353	114	410	353	663	1038	121	135	377	380	286	121	62	143	128	118	120	88	115	35	116	117	0	368	363	129	357	365	368	410	361	361	272	357	132	121	392	362	115	124	128	269	36
GCF_003317765.1	310	289	44	50	58	40	45	294	106	36	346	1210	293	469	67	70	132	293	398	321	308	298	300	356	295	369	294	289	368	0	47	253	41	57	52	95	53	45	130	41	304	302	84	58	299	308	308	115	370
GCF_003317795.1	303	282	37	45	51	35	40	289	100	32	339	1202	286	464	62	65	127	286	393	316	303	293	295	351	290	364	289	284	363	47	0	296	6	52	39	88	48	32	125	28	297	297	79	53	293	303	302	110	365
GCF_003317825.1	71	50	293	299	307	289	294	55	355	285	595	972	54	230	316	319	381	54	159	82	69	59	61	117	56	130	55	50	129	253	296	0	290	306	301	344	302	294	379	290	65	63	333	307	60	69	69	364	131
GCF_003318125.1	297	276	31	39	45	29	34	283	94	26	333	1198	280	458	56	59	121	280	387	310	297	287	289	345	284	358	283	278	357	41	6	290	0	46	33	82	42	26	119	22	291	291	73	47	287	297	296	104	359
GCF_003344465.1	315	294	49	47	63	45	30	279	103	42	352	1215	298	466	66	69	129	298	395	320	295	295	285	353	292	366	293	294	365	57	52	306	46	0	57	100	38	50	127	46	309	299	69	55	296	305	293	112	367
GCF_003601935.1	308	287	42	50	56	40	45	294	106	37	345	1208	291	469	67	70	132	291	398	321	308	298	300	356	295	369	294	289	368	52	39	301	33	57	0	93	53	37	130	33	302	302	84	58	299	308	308	115	370
GCF_003628235.1	351	330	85	93	99	83	88	337	149	80	388	1251	334	512	110	113	175	334	441	364	351	341	343	399	338	412	337	332	410	95	88	344	82	100	93	0	96	86	173	82	345	345	127	101	342	351	351	158	413
GCF_003730595.1	311	290	45	43	59	41	26	275	98	38	347	1211	294	462	62	65	125	294	391	316	291	291	281	349	288	362	289	290	361	53	48	302	42	38	53	96	0	46	123	42	305	295	65	51	292	301	289	108	363
GCF_003885915.1	301	280	35	43	49	33	38	287	99	30	338	1202	284	462	60	63	125	284	391	314	301	291	293	348	288	362	287	282	361	45	32	294	26	50	37	86	46	0	123	26	295	295	77	51	292	301	301	108	363
GCF_003886005.1	388	367	122	116	74	118	115	364	172	115	425	1288	371	385	139	142	48	371	314	393	378	368	370	338	365	285	366	367	272	130	125	379	119	127	130	173	123	123	0	119	382	372	153	124	365	374	378	31	286
GCF_003892445.1	297	276	31	39	45	29	34	283	95	25	334	1199	280	458	56	59	121	280	387	310	297	287	289	345	284	358	283	278	357	41	28	290	22	46	33	82	42	26	119	0	291	291	73	47	288	297	297	104	359
GCF_004116855.1	62	41	284	300	306	292	297	58	358	289	597	962	45	233	319	322	384	45	162	85	72	62	64	120	59	133	58	53	132	304	297	65	291	309	302	345	305	295	382	291	0	66	336	308	63	72	72	367	134
GCF_004404085.1	72	51	294	292	308	290	287	48	348	287	597	971	55	223	311	314	374	55	152	77	62	51	54	110	49	123	50	51	121	302	297	63	291	299	302	345	295	295	372	291	66	0	326	299	53	62	62	357	124
GCF_004568085.1	342	321	76	74	90	71	57	306	130	69	379	1241	325	493	93	96	156	325	422	347	322	322	312	379	319	393	320	321	392	84	79	333	73	69	84	127	65	77	153	73	336	326	0	82	323	332	320	139	394
GCF_004568705.1	316	295	50	42	63	46	43	292	100	42	353	1217	299	463	67	70	126	299	392	321	306	296	298	350	293	363	294	295	362	58	53	307	47	55	58	101	51	51	124	47	308	299	82	0	293	302	306	109	364
GCF_004568855.1	69	48	291	267	304	287	284	45	317	284	594	970	52	216	308	311	367	52	145	74	58	49	51	103	46	116	47	48	115	299	293	60	287	296	299	342	292	292	365	288	63	53	323	293	0	31	59	350	117
GCF_004569185.1	78	57	300	276	314	296	293	54	326	293	603	976	61	225	317	320	376	61	154	83	68	58	60	112	55	125	56	57	124	308	303	69	297	305	308	351	301	301	374	297	72	62	332	302	31	0	68	359	126
GCF_004569995.1	78	57	300	298	314	296	281	42	354	293	603	977	61	229	317	320	380	61	157	83	58	58	48	116	55	129	56	57	128	308	302	69	296	293	308	351	289	301	378	297	72	62	320	306	59	68	0	363	130
GCF_005382865.1	373	352	107	101	59	103	100	349	157	100	410	1273	356	370	124	127	33	356	299	378	363	353	355	323	350	270	351	352	269	115	110	364	104	112	115	158	108	108	31	104	367	357	139	109	350	359	363	0	271
GCF_005383445.1	140	119	362	356	314	358	355	116	412	355	665	1039	123	129	379	382	288	123	64	145	130	120	122	90	117	37	118	119	36	370	365	131	359	367	370	413	363	363	286	359	134	124	394	364	117	126	130	271	0
GCF_005385185.1	164	128	386	380	338	382	379	140	436	364	689	1062	147	161	387	405	312	147	87	169	154	144	146	114	141	61	142	143	60	394	389	155	383	391	394	437	371	387	310	383	157	148	418	388	141	150	154	295	47
GCF_005385405.1	57	37	280	288	294	277	283	44	344	275	581	959	41	219	304	308	370	41	148	71	58	48	50	106	45	119	44	39	118	290	283	51	277	295	288	331	290	281	368	277	52	52	322	296	49	58	58	353	120
GCF_005386125.1	66	45	288	294	302	284	289	50	350	281	591	967	49	225	311	314	376	49	154	77	64	54	56	112	51	125	50	37	124	296	291	57	285	301	296	339	297	289	374	285	60	58	328	302	55	64	64	359	126
GCF_005397645.1	430	411	166	161	127	167	164	413	168	164	456	1065	420	396	184	186	100	420	366	435	425	416	418	386	414	342	410	415	340	176	170	424	167	176	179	220	170	170	103	168	424	421	202	168	413	419	422	90	336
GCF_006234175.1	50	29	272	278	286	268	273	34	334	265	575	952	33	209	295	298	360	33	138	61	48	38	40	96	35	109	34	29	108	280	275	41	269	285	280	323	281	273	358	269	44	42	312	286	39	48	48	343	110
GCF_006235775.1	152	131	374	368	326	370	367	128	424	367	677	1052	135	165	391	394	316	135	94	157	142	132	134	100	129	65	130	131	64	382	377	143	371	379	382	425	375	375	314	371	146	136	406	376	129	138	142	299	66
GCF_006238985.1	362	341	96	94	110	92	79	328	150	89	399	1260	345	506	113	116	176	345	442	367	341	342	334	400	339	413	340	341	412	104	98	353	92	91	103	147	86	97	174	93	356	346	118	102	342	352	342	159	413
GCF_008385535.1	295	274	29	37	43	27	32	281	93	23	332	1196	278	456	54	57	118	278	385	308	295	285	287	343	282	356	281	276	355	39	32	288	26	44	37	80	40	30	117	26	289	289	71	45	286	295	295	102	357
GCF_009649405.1	98	77	320	328	334	318	323	84	384	314	623	999	81	259	345	348	410	81	188	111	98	88	90	146	85	159	84	79	158	330	323	91	317	335	328	275	331	321	408	317	92	92	362	336	89	98	98	393	160
GCF_009820755.1	303	282	37	45	50	35	40	289	101	32	340	1204	286	464	62	65	127	286	393	316	303	293	295	351	290	364	289	284	363	47	40	296	34	52	45	88	48	38	125	34	297	297	79	53	294	303	303	110	365
GCF_010590745.1	311	290	45	43	59	41	26	275	99	38	348	1210	294	462	62	65	125	294	391	316	291	291	281	349	288	362	289	290	361	53	48	302	42	38	44	96	34	46	123	42	305	294	65	51	292	301	289	108	363
GCF_012149945.1	59	38	281	279	295	277	262	23	335	274	584	960	42	210	298	301	361	42	139	64	39	39	21	96	36	110	37	38	109	289	284	50	278	274	289	332	270	282	359	278	53	43	301	287	40	49	37	344	111
GCF_013085905.2	53	32	275	285	291	275	280	41	341	272	579	953	36	216	302	305	367	36	145	68	55	45	47	103	42	116	41	36	115	287	280	48	274	292	285	328	288	278	365	274	47	49	319	293	46	55	55	350	117
GCF_013372305.1	67	46	289	297	303	287	292	53	353	284	592	969	50	228	314	317	379	50	157	80	67	57	59	115	54	128	53	48	126	299	286	60	280	304	291	340	300	284	377	280	61	61	331	305	58	67	67	362	129
GCF_014168775.1	314	293	48	56	60	46	51	300	112	43	350	1215	297	475	73	76	138	297	404	327	314	304	306	362	301	375	299	295	373	58	51	307	45	63	56	99	59	49	136	45	308	308	90	64	305	314	314	121	376
GCF_014862715.1	339	318	73	79	87	71	76	325	137	68	376	1240	322	500	98	101	163	322	429	352	339	329	331	387	326	400	325	320	399	83	76	332	70	88	81	122	84	74	161	70	331	333	115	87	330	339	339	146	401
GCF_014878495.1	357	336	91	99	104	89	94	343	155	86	393	1257	340	516	116	119	181	340	447	370	357	347	349	405	344	418	343	338	417	101	94	350	88	106	99	46	102	92	179	88	351	351	133	107	348	357	357	164	419
GCF_014879085.1	316	295	50	56	64	46	51	300	112	43	353	1217	299	475	73	76	138	299	404	327	314	304	306	362	301	375	300	295	374	52	53	301	47	63	58	100	59	51	136	47	310	308	90	64	305	314	314	121	376
GCF_014893115.1	352	331	86	94	100	84	89	338	150	81	389	1251	335	513	111	114	176	335	442	365	352	342	344	400	339	413	338	333	412	96	89	345	83	101	94	41	97	87	174	83	346	346	128	102	343	352	352	159	414
GCF_014893315.1	307	286	41	49	55	39	44	293	105	36	342	1209	290	468	66	69	131	290	397	320	307	297	299	355	294	368	293	288	367	51	38	300	32	56	43	92	52	36	129	32	301	301	83	57	298	307	307	114	369
GCF_014895315.1	350	329	84	92	98	82	87	336	148	79	387	1250	333	511	109	112	174	333	440	363	350	340	342	398	337	411	336	331	410	94	87	343	81	99	92	39	95	85	172	81	344	344	126	100	341	350	350	157	412
GCF_014901615.1	308	287	42	50	56	40	45	294	106	37	345	1209	291	469	67	70	132	291	398	321	308	298	300	356	295	369	294	289	368	52	39	301	33	57	44	93	53	37	130	33	302	302	83	58	299	308	308	115	370
GCF_015645325.1	66	45	288	286	302	284	269	30	341	281	591	966	49	217	305	308	368	49	146	71	46	46	36	104	43	116	44	45	116	296	290	57	284	281	296	339	277	289	366	285	60	50	308	294	46	56	43	351	118
GCF_015690185.1	82	61	304	304	318	300	299	60	360	297	607	982	65	235	305	308	386	65	164	71	74	64	66	122	61	135	44	61	134	312	307	73	301	311	312	355	307	305	384	301	76	68	338	312	65	74	74	369	136
GCF_015690285.1	56	35	278	284	292	274	279	40	340	271	581	958	39	215	301	304	366	39	144	67	54	44	46	102	41	115	40	35	114	286	281	47	275	291	286	329	287	279	364	275	50	48	318	292	44	54	54	349	116
GCF_015690365.1	1118	1097	852	846	865	847	845	1094	902	845	1128	1996	1100	1264	869	872	928	1100	1194	1123	1108	1098	1100	1152	1095	1165	1090	1097	1164	860	854	1109	848	857	624	903	850	852	926	849	1111	1102	884	854	1095	1104	1106	911	1166
GCF_016456405.1	65	44	287	285	301	283	280	41	341	278	590	964	48	214	304	307	367	48	145	70	55	45	47	103	42	116	43	44	115	295	290	56	284	292	295	338	288	288	365	284	59	49	319	293	46	55	55	350	117
GCF_016456495.1	63	42	285	293	299	283	288	49	349	280	588	964	46	222	310	313	375	46	153	76	63	53	55	111	50	124	49	44	123	295	282	54	276	300	287	336	296	280	373	276	57	57	327	301	54	63	63	358	125
GCF_016456535.1	106	85	328	334	342	324	329	90	390	320	631	1002	88	263	351	354	416	89	194	117	104	94	96	152	91	165	90	85	164	328	331	89	325	341	336	379	337	329	414	325	100	98	368	342	95	104	104	399	166
GCF_016457315.1	69	48	291	297	303	287	292	53	353	284	593	970	52	228	314	317	379	52	157	80	67	57	59	115	54	128	53	48	127	299	294	60	288	304	299	342	299	292	377	288	63	61	331	305	58	67	67	362	129
GCF_016457345.1	187	166	409	403	361	405	402	163	459	402	711	1084	170	200	426	429	351	170	127	192	177	167	169	135	164	100	165	166	99	417	412	178	406	414	417	460	410	410	349	406	181	171	441	411	164	173	177	334	101
GCF_016457355.1	81	60	303	301	317	299	284	45	357	296	606	980	64	232	320	323	383	64	161	86	61	61	51	119	58	132	59	60	131	311	306	72	300	296	311	354	291	304	381	300	75	65	323	309	62	71	59	366	133
GCF_016457375.1	55	34	277	281	291	273	276	37	337	270	580	955	38	212	298	301	363	38	141	64	51	41	43	99	38	112	37	34	111	285	280	46	274	288	285	328	284	278	361	274	49	44	315	289	42	51	51	346	113
GCF_016457425.1	61	40	283	283	297	279	278	39	339	276	585	960	44	214	296	299	365	44	141	62	53	43	45	101	40	114	35	40	113	291	286	52	280	290	291	334	286	284	363	280	55	47	317	291	44	53	53	348	115
GCF_016457435.1	59	38	281	287	295	277	282	43	343	274	584	960	42	218	304	307	369	42	147	70	57	47	49	105	44	118	43	38	117	281	284	42	278	294	289	332	290	282	367	278	53	51	321	295	48	57	57	352	119
GCF_016457465.1	87	66	309	307	323	305	292	53	363	302	612	988	70	238	326	329	389	70	167	92	67	67	59	125	64	138	65	66	137	317	312	78	306	304	317	360	300	310	387	306	81	70	331	315	68	77	67	372	139
GCF_016457485.1	89	68	311	309	325	307	294	55	365	304	614	990	72	240	328	331	391	72	169	94	69	69	61	127	66	140	67	68	139	319	314	80	308	306	319	362	302	312	389	308	83	73	333	317	70	79	69	374	141
GCF_016457505.1	65	44	287	281	301	283	280	41	337	280	590	966	48	212	304	307	363	48	141	70	55	45	46	99	42	112	43	44	111	295	290	56	284	292	295	338	288	288	361	284	59	48	319	283	42	51	55	346	113
GCF_016457515.1	72	51	294	294	308	290	289	50	350	287	596	968	55	225	307	310	376	55	154	73	64	54	56	112	51	125	46	51	124	302	297	63	291	301	302	345	297	295	374	291	66	57	328	302	55	64	64	359	126
GCF_016457545.1	68	47	290	290	303	286	285	46	346	282	593	969	51	221	303	306	372	51	150	69	60	50	52	108	47	121	42	47	120	298	293	59	287	297	298	341	293	291	370	287	62	54	323	298	51	60	60	355	122
GCF_016457555.1	76	55	298	296	312	294	281	42	352	291	601	975	59	227	315	318	378	59	156	81	56	56	48	114	53	127	54	55	126	306	301	67	295	293	306	349	289	299	376	295	70	59	320	304	57	66	56	361	128
GCF_016457585.1	71	50	293	299	305	289	294	55	355	286	596	970	54	230	316	319	381	54	159	82	69	59	61	116	56	130	55	50	129	293	296	54	290	306	301	344	302	294	379	290	65	62	333	307	60	69	69	364	131
GCF_016457605.1	80	59	302	300	316	298	283	44	356	295	604	979	63	231	319	322	382	63	159	85	60	60	50	118	57	131	58	59	130	310	305	71	299	295	310	353	291	303	380	299	74	63	322	308	61	70	58	365	132
GCF_016457625.1	65	42	285	291	301	283	286	47	347	279	590	963	48	222	308	311	373	48	151	74	61	51	53	109	48	120	47	44	121	295	290	56	284	298	295	338	292	288	371	284	59	55	325	299	52	61	61	356	123
GCF_016457645.1	63	40	283	289	299	281	284	45	345	277	588	963	46	220	306	309	371	46	149	72	59	49	51	107	46	120	45	42	119	293	288	54	282	296	293	336	292	286	369	282	57	52	323	297	50	59	59	354	121
GCF_016457655.1	67	46	289	299	305	289	294	55	355	286	594	968	50	230	316	319	381	50	159	82	69	59	61	117	56	130	55	50	129	301	294	62	288	306	299	342	302	292	379	288	61	63	333	307	60	69	69	364	131
GCF_016457665.1	81	60	303	301	316	299	284	45	357	296	606	981	64	232	320	323	383	64	161	86	61	61	51	118	58	132	59	60	131	311	306	72	300	296	311	354	292	303	381	300	75	65	323	309	62	71	59	366	133
GCF_016457705.1	48	27	270	276	284	266	271	31	332	263	573	949	31	207	293	296	358	31	134	59	46	36	38	94	33	107	32	27	106	278	273	39	267	283	278	321	279	271	356	267	42	40	310	284	37	46	46	341	108
GCF_016457725.1	64	43	286	286	300	282	281	42	342	279	589	963	46	217	287	290	368	47	146	53	56	46	48	104	43	117	26	43	116	294	289	55	283	293	294	337	289	287	366	283	58	50	320	294	47	56	56	351	118
GCF_016457745.1	101	80	323	319	336	319	304	65	377	316	626	999	84	252	340	343	403	84	181	106	81	81	71	139	78	152	79	80	151	331	326	92	320	316	330	374	312	324	401	320	93	85	343	327	82	91	79	386	153
GCF_016457765.1	75	54	297	297	311	293	292	53	353	289	599	974	58	228	310	313	379	58	157	76	67	57	59	115	54	128	49	54	127	305	300	66	294	304	305	348	300	298	377	294	69	61	331	305	58	67	67	362	129
GCF_016457775.1	81	60	303	311	312	301	306	67	367	298	606	981	64	242	328	331	393	64	171	94	81	71	73	129	68	142	67	62	141	313	306	74	300	318	311	354	314	304	391	300	75	74	345	319	72	81	81	376	143
GCF_016457785.1	68	47	290	290	304	286	285	46	346	283	592	968	51	221	303	306	372	51	150	69	60	50	52	108	47	121	42	47	120	298	293	59	287	297	298	341	293	291	370	287	62	54	324	298	51	60	60	355	122
GCF_016457805.1	69	48	291	291	305	287	286	47	347	284	593	966	52	222	304	307	373	52	151	70	61	51	53	109	48	122	43	48	121	299	294	60	288	298	299	342	294	292	371	288	63	54	325	299	52	61	61	356	123
GCF_016457845.1	57	36	279	283	293	275	278	39	339	272	582	958	40	214	300	303	365	40	143	66	53	43	45	101	40	114	39	36	113	287	282	48	276	290	287	330	286	280	363	276	51	46	317	291	44	53	53	348	115
GCF_016457855.1	181	161	404	398	356	400	397	158	452	397	707	1081	165	179	421	424	330	165	108	187	172	162	164	132	159	79	160	160	78	412	407	173	401	409	412	455	405	405	328	401	176	166	436	406	159	168	172	312	80
GCF_016457885.1	71	50	293	287	307	289	286	47	343	286	596	972	54	218	310	313	369	54	147	76	61	51	53	105	48	118	49	50	117	301	296	62	290	298	301	344	294	294	367	290	65	55	325	279	48	57	61	352	119
GCF_016457905.1	68	47	290	290	303	286	285	46	346	283	592	966	51	221	303	306	372	51	150	69	60	50	52	108	47	121	42	47	120	298	293	59	287	297	298	341	293	291	370	287	62	54	324	298	51	60	60	355	122
GCF_016457915.1	84	63	306	306	320	302	301	62	362	299	609	983	67	237	307	310	388	67	166	73	76	66	68	124	63	136	46	63	136	314	309	75	303	313	314	357	309	307	386	303	78	70	340	314	67	76	76	371	138
GCF_016457945.1	54	33	276	284	290	274	279	40	340	271	579	955	37	215	301	304	366	37	143	67	54	44	46	102	41	115	40	35	114	286	279	47	273	291	284	327	287	277	364	273	48	48	318	292	45	54	54	349	116
GCF_016457965.1	57	36	279	287	292	277	282	43	343	274	582	957	40	218	304	307	369	40	147	70	57	47	49	105	44	118	43	38	117	289	282	50	276	294	287	330	290	280	367	276	51	51	321	295	48	57	57	352	119
GCF_016457995.1	65	44	287	285	301	283	270	31	341	280	589	966	48	216	304	307	367	48	145	70	45	45	37	103	42	116	43	44	115	295	290	56	284	282	295	338	278	288	365	284	59	48	309	293	46	55	45	350	117
GCF_016458025.1	68	47	290	290	304	286	285	46	346	283	592	966	51	221	303	306	372	51	150	69	60	50	52	108	47	121	42	47	120	298	293	59	287	297	298	341	293	291	370	287	62	53	324	298	51	60	60	355	122
GCF_016458045.1	97	76	319	319	332	315	314	75	375	312	622	998	80	250	320	323	401	80	179	86	89	79	81	137	76	150	59	76	149	327	321	88	315	326	327	370	322	320	399	316	91	83	353	327	80	89	89	384	151
GCF_016458055.1	74	53	296	296	310	292	291	52	352	289	599	975	57	227	297	300	378	57	156	63	66	56	58	114	53	127	36	53	126	304	299	65	293	303	304	347	299	297	376	293	68	59	330	304	57	66	66	361	128
GCF_016458085.1	61	40	283	283	297	279	278	39	339	276	585	960	44	214	296	299	365	44	143	62	53	43	45	101	40	114	35	40	113	291	286	52	280	290	291	334	286	284	363	280	55	47	317	291	44	53	53	348	115
GCF_016458105.1	65	44	287	287	300	283	282	43	343	280	590	966	48	218	288	291	369	48	147	54	57	47	49	105	44	118	27	44	117	295	290	56	284	294	295	338	290	288	367	284	59	51	321	295	48	57	57	352	119
GCF_016458125.1	67	46	289	289	303	285	284	45	345	282	591	968	50	220	290	293	371	50	149	56	59	49	51	107	46	120	29	46	119	297	292	58	286	296	297	340	292	290	369	286	61	53	323	297	50	59	59	354	121
GCF_016458155.1	308	287	42	36	56	38	35	284	92	35	345	1209	291	454	59	62	117	291	383	313	298	288	290	341	285	354	286	287	353	50	45	299	39	47	50	92	43	43	115	39	302	292	74	28	285	294	298	100	355
GCF_016458165.1	89	68	311	311	325	307	306	67	367	304	612	988	72	242	312	315	393	72	171	78	81	71	73	129	68	142	51	68	141	319	314	80	308	318	319	362	314	312	391	308	83	75	345	319	72	81	81	376	143
GCF_016458585.1	64	43	286	284	300	282	279	40	340	279	589	965	47	215	303	306	366	47	144	69	54	43	46	102	41	115	42	43	114	294	289	55	283	291	294	337	287	287	364	283	58	20	318	291	45	54	54	349	116
GCF_016458625.1	68	47	290	288	304	286	271	32	344	283	593	969	51	219	307	310	370	51	148	73	48	48	38	106	45	119	46	47	118	298	293	59	287	283	298	341	279	291	368	287	62	52	310	296	49	58	46	353	120
GCF_016458645.1	134	113	356	350	308	352	349	110	406	349	659	1032	117	147	373	376	298	117	76	139	124	114	116	82	111	47	112	113	46	364	359	125	353	361	364	407	357	357	296	353	128	118	388	358	111	120	124	281	48
GCF_016458685.1	83	62	305	305	318	301	300	61	361	298	608	983	66	236	300	303	387	66	165	65	75	65	67	123	62	136	45	62	135	313	308	74	302	312	313	356	308	306	385	302	77	68	339	313	66	75	75	370	137
GCF_016458725.1	325	304	59	59	73	55	53	302	115	52	361	1223	308	477	72	75	141	308	403	326	317	307	308	364	304	378	298	304	377	66	62	315	56	64	67	110	61	58	139	56	319	310	65	65	308	315	316	124	379
GCF_016458745.1	61	40	283	291	297	281	286	47	347	278	586	961	44	222	308	311	373	44	151	74	61	51	53	109	48	122	47	42	121	293	286	54	280	298	291	334	294	284	371	280	55	55	325	299	52	61	61	356	123
GCF_016458765.1	81	60	303	303	316	299	298	59	359	296	606	981	64	234	298	301	385	64	163	63	73	63	65	121	60	134	43	60	133	311	306	72	300	310	311	354	306	304	383	300	75	66	337	311	64	73	73	368	135
GCF_016530225.1	77	56	299	295	313	294	280	40	353	291	602	977	60	228	316	319	379	60	157	82	57	57	47	115	54	128	55	56	127	307	302	68	296	292	307	350	288	300	377	296	69	61	319	303	58	67	55	362	129
GCF_016614735.1	343	322	77	75	91	73	58	307	131	70	380	1243	326	494	94	97	157	326	423	348	323	323	313	381	320	394	321	322	393	85	80	334	74	70	85	128	66	78	155	74	337	327	97	83	324	333	321	140	395
GCF_016761135.1	302	281	36	42	50	34	39	288	100	31	339	1204	285	463	61	64	126	285	392	315	302	292	294	350	289	363	288	283	362	46	39	295	33	51	44	86	47	37	124	33	294	296	78	50	293	302	302	109	364
GCF_016859825.1	56	35	278	276	291	274	259	20	332	271	581	957	39	207	295	298	358	39	136	61	36	36	18	93	33	107	34	35	106	286	281	47	275	271	286	329	267	279	356	275	50	40	298	284	37	46	34	341	108
GCF_017164655.1	357	336	91	99	105	89	94	343	155	86	394	1255	340	518	116	119	181	340	447	370	357	347	349	405	344	418	343	338	417	101	94	350	88	106	99	40	102	92	179	88	351	351	133	107	348	357	357	164	419
GCF_017939405.1	1005	984	1227	1225	1241	1223	1208	969	1281	1220	1519	1876	988	1156	1244	1247	1307	988	1085	1010	985	985	975	1043	982	1056	977	984	1055	1235	1230	996	1224	1220	999	1278	1213	1210	1305	1224	999	989	1247	1233	986	995	981	1290	1057
GCF_017939485.1	1006	985	1228	1226	1242	1224	1209	970	1282	1221	1520	1877	989	1157	1245	1248	1308	989	1085	1011	986	986	976	1044	983	1057	978	985	1056	1236	1231	997	1225	1221	1000	1278	1214	1211	1306	1225	1000	990	1248	1234	987	996	982	1291	1058
GCF_018456825.1	95	74	317	325	330	315	320	81	381	312	620	996	78	256	342	345	407	78	185	108	95	85	87	143	82	156	81	76	155	327	320	88	314	332	325	266	328	318	405	314	89	89	359	333	86	95	95	390	157
GCF_018789945.1	69	48	291	289	303	287	272	33	345	284	594	967	52	220	308	311	371	52	149	74	49	49	31	106	46	120	47	48	119	299	294	60	288	284	299	342	280	292	369	288	63	53	311	297	50	59	47	354	121
GCF_018790575.1	68	47	290	288	302	286	271	32	344	283	593	967	51	219	307	310	370	51	148	73	48	48	30	105	45	119	46	47	118	298	293	59	287	283	298	341	279	291	368	287	62	52	310	296	49	58	46	353	120
GCF_018798845.1	67	46	289	293	303	285	288	49	349	282	592	968	50	224	310	313	375	50	153	76	63	53	55	111	50	124	49	46	123	297	292	58	286	300	297	340	296	290	373	286	61	57	327	301	54	63	63	358	125
GCF_019083945.1	309	288	43	47	57	39	42	291	103	36	345	1209	292	466	64	67	129	292	395	318	305	295	297	353	292	366	291	288	365	51	46	300	40	54	51	94	49	44	127	40	303	299	81	55	296	305	305	112	367
GCF_019192885.1	316	295	50	44	64	46	43	292	100	43	353	1216	299	463	67	70	125	299	392	321	306	296	298	350	293	363	294	295	362	58	53	307	47	55	58	101	51	51	124	47	310	300	82	40	293	302	306	109	364
GCF_019282695.1	71	50	293	269	307	289	286	47	319	286	596	972	54	218	310	313	369	54	147	76	61	51	53	105	48	118	49	50	117	301	296	62	290	298	301	344	294	294	367	290	65	55	325	295	24	33	61	352	119
GCF_019282715.1	315	294	49	25	63	45	42	291	75	42	352	1216	298	462	66	69	125	298	391	320	305	295	297	349	292	362	293	294	361	57	52	306	46	54	57	100	50	50	123	46	309	299	81	51	268	277	305	108	363
GCF_019282725.1	71	50	293	269	307	289	286	47	319	286	596	972	54	218	310	313	369	54	147	76	61	51	53	105	48	118	49	50	117	301	296	62	290	298	301	344	294	294	367	290	65	55	325	295	24	33	61	352	119
GCF_019311945.1	305	284	39	47	53	37	42	291	103	34	342	1205	288	466	64	67	129	288	395	318	305	295	297	353	292	366	291	286	365	49	42	298	36	54	47	90	50	40	127	36	299	298	81	55	296	305	305	112	367
GCF_019312005.1	62	43	286	293	299	283	289	50	350	281	589	963	47	219	311	314	375	47	152	76	63	54	55	112	51	125	50	45	124	295	289	56	283	299	294	295	295	287	374	283	58	56	328	302	54	64	64	359	125
GCF_019351805.1	315	285	49	55	62	47	52	301	113	35	352	1215	298	476	65	77	139	298	405	328	315	305	307	363	302	376	301	296	375	59	52	308	46	64	57	100	51	50	137	46	307	309	91	63	306	315	315	122	368
GCF_019443605.1	57	36	279	287	293	277	282	43	343	274	581	958	40	218	304	307	369	40	147	70	57	47	49	105	44	118	43	38	117	289	274	50	268	294	281	330	290	274	367	270	51	51	321	295	48	57	57	352	119
GCF_019443685.1	68	47	290	298	304	288	293	54	354	285	593	964	51	229	315	318	380	51	158	81	68	58	60	116	55	129	54	49	128	300	293	61	287	305	298	341	301	291	378	287	62	62	332	306	59	68	68	363	130
GCF_019585935.1	309	288	43	41	56	39	38	287	99	36	346	1209	292	462	44	47	125	292	391	298	301	291	293	349	288	362	271	288	361	51	46	300	40	50	51	94	46	44	123	40	301	294	76	49	292	301	301	108	363
GCF_019771935.1	302	281	36	42	50	32	37	286	98	29	339	1204	285	461	59	62	124	285	390	313	300	290	292	348	287	361	286	281	360	44	39	293	33	49	44	87	45	37	122	33	296	294	76	50	291	300	300	107	362
GCF_020085025.1	376	355	110	108	124	106	91	340	163	103	412	1211	359	527	127	129	190	358	456	381	356	356	346	413	352	426	353	355	426	118	113	367	107	102	117	161	99	111	187	106	370	359	129	115	357	365	354	173	427
GCF_020085305.1	82	61	304	303	317	300	299	60	359	297	607	978	65	234	316	318	386	65	161	82	74	64	66	122	61	135	56	61	134	312	307	73	301	311	312	353	307	305	384	301	75	66	336	312	64	73	74	369	136
GCF_020085335.1	317	284	539	547	551	537	542	303	603	522	765	1219	300	476	550	565	628	300	404	328	317	307	308	365	304	377	302	298	376	548	541	309	535	554	311	590	537	539	626	536	310	310	578	554	308	317	317	611	365
GCF_020085355.1	108	88	331	329	345	327	312	73	385	324	633	1006	92	258	348	351	411	92	186	114	89	89	79	147	86	160	87	88	159	339	334	100	328	324	339	382	320	332	409	328	103	93	324	336	90	99	87	394	161
GCF_020085375.1	300	279	34	41	48	32	37	286	96	29	267	1160	283	458	58	61	122	283	385	312	299	289	292	347	286	359	286	281	358	43	37	292	31	49	42	85	44	35	120	30	294	293	76	50	289	298	300	105	359
GCF_020085385.1	555	534	289	305	311	295	300	547	361	292	600	1453	538	722	322	324	387	538	651	576	562	553	555	610	550	624	549	544	623	307	300	556	294	312	69	346	307	298	385	294	549	557	338	312	554	563	563	370	625
GCF_020085415.1	331	310	65	71	79	61	66	315	127	58	366	1231	314	483	88	90	153	314	417	342	329	318	321	375	316	389	315	310	388	72	66	321	62	78	73	115	73	66	151	62	324	322	104	77	320	328	329	136	390
GCF_020085435.1	299	278	33	39	47	29	34	283	95	26	336	1199	282	450	56	58	120	282	383	310	297	287	289	344	284	357	283	278	356	30	36	280	30	46	41	84	42	34	118	30	293	290	73	47	288	297	297	103	358
GCF_020085455.1	80	47	302	307	316	300	305	66	366	285	535	972	63	241	315	330	392	63	168	93	80	70	72	128	67	141	66	61	140	311	305	72	299	317	310	353	300	303	390	299	71	73	344	316	71	80	80	372	130
GCF_020085475.1	319	298	541	547	555	537	542	303	603	534	844	1133	295	475	564	567	628	295	403	330	317	307	309	364	304	377	303	298	376	540	544	301	538	553	313	592	549	541	625	538	313	309	581	555	308	317	317	608	378
GCF_020085485.1	287	266	21	29	35	19	24	273	85	16	324	1189	270	448	46	49	111	270	377	300	287	277	279	335	274	348	273	268	347	31	24	280	18	36	29	72	32	22	109	18	281	281	63	37	278	287	287	94	349
GCF_020085515.1	295	274	29	35	42	25	30	279	91	22	332	1197	278	454	52	55	117	278	383	306	293	283	285	341	280	354	279	270	353	37	32	286	26	42	37	80	38	30	115	26	289	287	69	43	284	293	293	100	355
GCF_020085535.1	411	400	155	149	107	151	148	397	205	148	458	1321	404	419	171	174	72	404	348	426	411	401	403	371	398	319	399	400	318	163	158	412	152	160	163	206	154	156	80	152	415	405	187	157	398	407	411	65	320
GCF_020085555.1	367	356	111	105	63	107	104	353	161	103	414	1277	360	374	128	131	23	360	303	382	367	357	359	327	354	274	355	356	273	119	114	368	108	116	119	162	110	112	35	108	371	361	143	113	354	363	367	20	275
GCF_020085575.1	396	375	130	124	82	126	123	372	180	123	433	1296	379	393	147	150	56	379	322	401	386	376	378	346	373	293	374	375	292	138	133	387	127	135	138	181	131	131	54	127	390	380	162	132	373	382	386	39	293
GCF_020085595.1	312	291	46	50	60	42	45	294	106	39	349	1213	295	469	67	70	132	295	398	321	308	298	300	356	295	369	294	291	368	54	49	303	43	57	54	97	53	47	130	43	306	302	84	58	299	308	308	115	370
GCF_020085615.1	464	443	198	192	150	194	191	440	248	191	501	1324	447	462	215	218	125	447	391	469	454	444	446	415	441	362	442	443	361	206	201	455	195	203	206	249	199	199	123	195	458	448	230	200	441	450	454	108	363
GCF_020085635.1	393	382	137	131	89	133	130	379	187	130	440	1280	386	400	154	157	51	386	329	408	393	383	385	353	380	300	381	382	299	145	140	394	134	141	145	188	138	138	61	134	397	387	169	139	380	389	393	46	301
GCF_020085645.1	441	420	175	169	127	171	168	417	225	168	478	1340	424	430	192	195	101	424	367	446	431	421	423	391	418	338	419	420	337	183	178	432	172	180	183	226	176	176	99	172	435	425	207	177	418	427	431	84	331
GCF_020085675.1	397	386	141	135	93	137	134	383	191	134	444	1307	390	404	158	161	47	390	333	412	397	387	389	357	384	304	385	386	303	149	144	398	138	146	149	192	142	142	65	138	401	391	173	143	384	393	397	50	305
GCF_020085695.1	332	311	66	72	80	62	67	316	128	59	369	1234	315	491	89	92	154	315	420	343	330	320	322	378	317	391	316	311	390	74	69	323	63	79	74	117	75	67	133	63	326	324	106	80	321	330	330	137	392
GCF_020085715.1	373	352	107	101	58	103	100	349	157	100	410	1272	356	370	124	127	33	356	299	378	363	353	355	323	350	270	351	352	269	115	110	364	104	112	115	158	108	108	31	104	367	357	139	109	350	359	363	16	271
GCF_020085735.1	290	269	24	30	38	20	25	274	86	17	327	1192	273	448	47	50	111	273	377	301	288	278	280	336	275	348	274	269	347	32	27	281	21	37	32	75	33	25	109	21	284	282	64	38	279	288	288	94	349
GCF_020085745.1	375	354	109	103	61	105	102	351	159	102	412	1275	358	372	126	129	35	358	301	380	365	355	357	325	352	272	353	354	271	117	112	366	106	114	117	160	110	110	33	106	369	359	141	111	352	361	365	18	273
GCF_020085775.1	318	297	52	58	66	48	53	302	114	45	355	1220	301	477	75	78	140	301	406	329	316	306	308	364	303	377	302	297	376	60	55	309	49	65	60	103	61	53	138	49	312	310	92	66	307	316	316	123	378
GCF_020085795.1	376	355	110	104	62	106	103	352	160	103	413	1276	359	373	127	130	36	359	302	381	366	356	358	326	353	273	354	355	272	118	113	367	107	115	118	161	111	111	34	107	370	360	142	112	353	362	366	19	274
GCF_020085815.1	394	373	128	122	79	124	121	370	178	121	431	1293	377	391	144	148	54	377	320	399	384	374	376	344	371	291	372	373	290	136	131	385	125	133	136	179	128	129	52	125	388	378	160	130	371	380	384	37	292
GCF_020085825.1	401	380	135	129	86	131	128	377	185	128	438	1300	384	398	152	155	61	384	327	406	391	381	383	351	378	298	379	380	297	143	138	392	132	140	143	186	136	136	59	132	395	385	167	137	378	387	391	44	299
GCF_020085855.1	298	277	32	28	46	28	15	264	86	25	335	1199	281	449	49	52	112	281	378	303	278	278	270	336	275	349	276	277	348	40	35	289	29	27	40	83	23	33	110	29	290	282	54	36	279	288	278	95	350
GCF_020085875.1	376	355	110	104	62	106	103	352	160	102	413	1276	359	373	127	130	36	359	302	381	366	356	358	326	353	273	354	355	272	118	113	367	107	115	118	161	111	111	34	107	370	360	142	112	353	362	366	19	274
GCF_020085895.1	315	294	49	59	65	49	54	303	115	46	354	1215	298	478	76	79	141	298	407	330	317	307	309	365	304	378	303	298	377	61	54	310	48	66	59	102	62	52	139	48	309	311	93	67	308	317	317	124	379
GCF_020085915.1	380	359	114	108	66	110	107	356	164	107	417	1280	363	377	131	134	40	363	304	385	370	360	362	330	357	275	358	359	276	122	117	371	111	119	121	165	115	115	38	111	374	364	146	116	357	366	370	23	278
GCF_020085935.1	303	282	37	35	50	33	18	267	91	30	340	1204	286	454	54	57	117	286	383	308	283	283	273	341	280	354	281	282	353	45	40	294	34	28	45	88	26	38	115	34	297	287	57	43	284	293	281	100	355
GCF_020085955.1	446	425	180	180	194	176	175	424	236	173	482	1344	429	599	193	196	262	429	528	447	438	428	430	486	425	499	420	425	498	188	183	437	177	187	188	231	183	181	260	177	440	432	214	188	429	438	438	245	500
GCF_020085975.1	59	38	281	289	295	279	284	45	345	276	584	950	42	220	306	309	371	42	149	72	59	49	51	107	46	120	45	40	119	291	284	52	278	296	289	332	292	282	369	278	53	52	323	297	50	59	59	354	121
GCF_020085995.1	60	39	282	280	296	278	263	24	336	275	584	961	43	210	299	302	361	43	139	65	40	40	30	98	37	110	38	39	109	290	285	51	279	275	290	333	271	283	359	279	54	44	302	288	41	50	38	344	111
GCF_020086015.1	78	57	300	308	314	298	303	64	364	295	603	979	61	238	325	328	389	61	165	91	78	68	70	126	65	138	64	59	137	310	303	71	297	315	308	351	311	301	387	297	72	72	342	316	69	78	78	372	139
GCF_020086035.1	415	394	149	143	162	144	142	391	199	142	451	1287	398	561	166	169	225	398	490	420	405	395	397	448	392	462	393	394	461	157	152	406	146	154	157	199	150	150	223	146	409	399	181	151	392	401	405	208	463
GCF_020086055.1	55	34	277	275	291	272	258	19	331	270	580	956	38	206	294	297	357	38	133	60	35	35	25	93	32	106	33	34	105	285	280	46	274	270	285	328	266	278	355	274	49	39	293	283	36	45	33	340	107
GCF_020086085.1	326	305	60	57	74	56	41	290	114	53	362	1207	309	477	77	80	140	309	404	331	306	306	296	364	303	377	304	305	376	68	63	317	57	53	68	111	49	61	138	57	320	310	80	66	307	315	304	123	378
GCF_020086105.1	304	283	38	46	52	36	41	290	102	32	341	1205	287	465	63	66	128	287	394	317	304	294	296	352	291	365	290	285	364	48	41	297	35	53	46	89	49	39	126	35	298	298	80	54	295	304	304	111	366
GCF_020086115.1	293	272	27	35	41	25	30	279	91	22	330	1195	276	454	52	55	117	276	383	306	293	283	285	341	280	354	279	274	353	37	30	286	24	42	35	78	38	28	115	24	287	287	69	43	284	293	293	100	355
GCF_020086145.1	50	29	272	280	286	270	275	36	336	267	574	952	33	211	297	300	362	33	140	63	50	40	42	98	37	111	36	31	110	282	275	43	269	287	280	315	283	273	360	269	44	44	314	288	41	50	50	345	112
GCF_020086165.1	49	28	271	279	285	269	274	35	335	266	574	951	32	210	296	299	361	32	139	62	49	39	41	97	36	110	35	30	109	281	274	42	268	286	279	320	282	272	359	268	43	43	313	287	40	49	49	344	110
GCF_020086185.1	356	335	90	88	104	86	71	320	144	83	393	1249	339	507	107	110	170	339	436	361	336	336	326	394	333	407	334	335	406	98	93	347	87	82	98	141	73	91	168	87	350	340	110	96	337	346	334	153	408
GCF_020086205.1	158	137	380	378	393	376	363	124	434	373	682	1055	141	308	397	400	459	141	235	163	138	138	130	196	135	207	136	137	207	388	383	149	377	375	388	431	371	381	457	377	152	142	402	386	139	148	138	442	208
GCF_020086225.1	295	274	29	35	43	25	30	279	91	22	331	1197	278	454	52	55	117	278	383	306	293	283	285	341	280	354	279	274	353	37	32	286	26	42	37	80	38	30	115	26	289	287	69	43	284	293	293	99	355
GCF_020086245.1	308	287	42	48	56	38	43	292	104	35	345	1209	291	467	65	68	130	291	396	319	306	296	298	354	293	367	292	287	366	50	45	299	39	55	50	92	51	43	128	39	302	300	82	56	297	306	306	113	368
GCF_020086265.1	289	268	23	33	39	23	28	277	89	20	328	1190	272	452	50	53	115	272	381	304	291	281	283	339	278	352	277	272	351	35	28	284	22	40	33	76	36	26	113	22	283	284	67	41	282	291	291	98	353
GCF_020086285.1	227	206	449	449	463	445	444	205	504	442	752	969	210	380	450	453	531	210	309	216	219	209	211	267	206	280	189	206	279	457	451	218	445	456	457	500	452	450	529	446	221	213	483	457	209	219	218	514	281
GCF_020086305.1	304	283	38	36	52	34	19	268	92	31	341	1205	287	455	55	58	118	287	384	309	284	284	274	342	281	355	282	283	354	46	41	295	35	31	46	89	27	39	116	35	298	288	58	44	285	294	282	101	356
GCF_020086315.1	336	315	70	78	84	68	73	322	134	65	373	1238	319	497	95	98	160	319	426	349	336	326	328	384	323	397	322	317	396	80	73	329	67	85	78	121	81	71	158	67	330	330	112	86	327	336	336	143	398
GCF_020086345.1	67	46	289	295	303	285	290	51	351	282	592	955	50	226	312	315	377	50	153	78	65	55	57	113	52	126	51	46	125	291	292	52	286	302	297	340	298	290	375	286	61	59	329	303	56	65	65	360	127
GCF_020086365.1	290	269	24	32	37	22	27	276	88	19	327	1192	273	451	49	52	114	273	380	303	290	280	282	338	277	351	276	271	350	34	27	283	21	39	32	75	35	25	112	21	284	284	65	40	281	290	290	97	351
GCF_020086385.1	303	282	37	31	51	33	30	279	87	30	340	1204	286	450	54	57	113	286	379	308	293	283	285	337	280	350	281	282	349	45	40	294	34	42	45	88	37	38	111	34	297	287	69	23	280	289	293	96	351
GCF_020086405.1	331	310	65	63	79	61	46	295	119	58	368	1231	314	482	82	85	145	314	411	336	311	311	301	369	308	382	309	310	381	73	68	322	62	58	73	116	54	66	143	62	325	315	85	71	312	321	309	128	383
GCF_020086425.1	290	269	24	30	38	20	25	274	86	17	327	1192	273	449	47	50	112	273	378	301	288	278	280	335	275	349	274	269	348	32	27	281	21	37	32	75	33	25	110	21	284	282	64	38	279	288	288	95	349
GCF_020086435.1	319	298	53	59	65	49	54	303	115	46	356	1219	302	478	76	79	141	302	407	330	317	307	309	365	304	378	303	298	377	55	56	304	50	66	61	104	62	54	139	50	313	311	93	67	308	317	317	124	379
GCF_020086445.1	373	362	117	111	69	113	110	359	167	110	420	1283	366	380	134	137	31	366	309	388	373	363	365	333	360	280	361	362	279	125	120	374	114	122	125	168	118	118	41	114	377	366	149	119	360	369	373	26	281
GCF_020086485.1	289	268	23	39	47	31	36	285	97	28	334	1189	272	460	58	61	123	272	389	312	299	289	291	347	286	360	285	280	359	43	36	292	30	48	41	84	44	34	121	30	281	293	75	47	290	299	299	106	361
GCF_020553225.1	54	33	276	280	290	272	275	36	336	269	579	954	37	211	297	300	362	37	140	63	50	40	42	98	37	111	36	33	110	284	279	45	273	287	284	327	283	277	360	273	48	44	314	288	41	50	50	345	112
GCF_020553305.1	62	32	284	288	298	280	283	44	344	268	587	962	45	219	296	308	370	45	148	71	58	48	50	106	45	119	44	41	118	292	287	53	281	295	292	335	282	285	368	281	56	52	322	296	49	58	58	353	111
GCF_020594255.1	307	286	41	49	55	39	44	293	105	36	344	1208	290	468	66	69	131	290	397	320	307	297	299	355	294	368	293	288	367	51	38	300	32	56	43	92	52	36	129	32	301	301	83	57	298	307	307	114	369
GCF_020858565.1	593	576	331	328	341	327	315	562	384	323	517	1362	579	736	346	347	410	579	672	600	578	576	568	632	572	646	576	574	646	337	328	586	325	325	101	380	321	331	410	327	589	577	349	337	578	584	575	395	646
GCF_021167055.1	296	275	30	36	44	26	31	280	92	23	333	1198	279	455	53	56	118	279	384	307	294	284	286	342	281	355	280	275	354	38	33	287	27	43	38	81	39	31	116	27	290	288	70	44	285	294	294	101	356
GCF_021167405.1	298	277	32	38	46	28	33	282	94	24	334	1200	281	457	55	58	120	281	386	309	296	286	288	344	283	357	282	277	356	40	35	289	29	45	40	83	41	33	118	29	292	290	72	46	287	296	296	103	358
GCF_021167735.1	113	92	335	341	347	331	326	97	397	327	638	1014	96	268	357	360	423	96	201	123	111	101	103	158	98	172	97	90	171	343	338	104	332	347	343	386	343	335	421	332	106	105	374	348	102	111	111	406	173
GCF_021168125.1	294	273	28	34	42	18	29	278	90	15	331	1196	277	453	51	54	116	277	382	305	292	282	284	340	279	353	278	273	352	36	31	285	25	41	36	79	37	29	114	25	288	286	68	42	283	292	292	99	354
GCF_021342275.1	334	313	68	68	81	64	63	312	124	61	371	1232	317	487	69	72	150	317	416	323	326	316	318	374	313	387	296	313	386	76	71	325	65	75	76	119	69	69	148	65	328	320	92	76	317	326	326	133	388
GCF_021548235.1	309	288	43	49	57	41	46	295	107	38	345	1209	292	470	68	71	133	292	399	322	309	299	301	357	296	370	295	290	369	53	46	302	40	58	51	92	54	44	131	40	301	303	85	57	300	309	309	116	371
GCF_021890415.1	65	44	287	295	301	285	290	51	351	282	590	967	48	226	312	315	377	48	155	78	65	55	57	113	52	126	51	46	125	297	290	58	284	302	295	337	298	288	375	284	59	59	329	303	56	65	65	360	127
GCF_021890455.1	62	41	284	292	298	282	287	48	348	279	587	964	45	223	309	312	374	45	152	75	62	52	54	110	49	123	48	43	122	294	287	55	281	299	292	334	295	285	372	281	56	56	326	300	53	62	62	357	124
GCF_021890575.1	68	47	290	290	304	286	285	46	346	283	593	968	51	221	291	294	372	51	150	57	60	50	52	108	47	121	30	47	120	298	293	59	287	297	298	341	293	291	370	287	62	54	324	298	51	60	60	355	122
GCF_021890655.1	314	293	48	46	61	44	31	280	102	41	351	1215	297	465	65	68	128	297	394	319	294	294	286	352	291	365	292	293	364	56	51	305	45	43	56	99	39	49	126	45	308	298	70	54	295	304	294	111	366
GCF_021890695.1	313	292	47	45	60	43	30	279	101	40	350	1214	296	464	64	67	127	296	393	318	293	293	285	351	290	364	291	292	363	55	50	304	44	42	55	98	38	48	125	44	307	297	69	53	294	303	293	110	365
GCF_022015395.1	355	334	89	97	103	87	92	341	153	84	392	1255	338	516	114	117	179	338	445	368	355	345	347	403	342	416	341	336	415	99	92	348	86	104	97	38	100	90	177	86	349	348	131	105	346	355	355	162	417
GCF_022015735.1	388	380	379	372	358	372	373	377	427	371	627	1105	382	418	396	399	326	382	356	403	391	380	383	377	377	328	379	378	330	385	379	389	374	384	150	430	380	377	337	376	391	384	381	383	377	384	390	322	331
GCF_022130255.1	392	381	136	128	88	132	129	378	186	129	439	1299	385	399	153	156	50	385	328	407	392	382	384	351	379	299	380	381	298	144	139	393	133	141	144	187	137	137	60	133	394	386	168	136	379	388	392	45	300
GCF_900490575.1	54	34	277	285	291	275	280	41	341	272	580	956	38	216	302	305	367	38	145	68	55	45	47	103	42	116	41	36	115	287	280	48	274	292	285	328	288	278	365	274	49	48	319	293	46	55	55	350	117
GCF_900500495.1	93	72	315	325	330	315	320	81	381	312	620	993	76	256	342	345	407	76	185	108	95	85	87	143	82	156	81	76	155	327	320	88	314	332	325	368	328	318	405	314	87	89	359	333	86	95	95	390	157
GCF_900607455.1	291	270	25	41	47	31	36	285	95	28	336	1193	274	460	58	61	123	274	389	312	299	289	291	347	286	360	285	280	355	43	36	292	30	48	41	84	43	34	121	30	285	293	75	49	288	297	299	106	357
GCF_902703015.1	66	45	288	294	302	284	289	50	350	281	591	967	49	225	311	314	376	49	154	77	64	54	56	112	51	125	50	45	124	286	291	47	285	301	296	339	297	289	374	285	60	58	328	302	55	64	64	359	126
GCF_902703035.1	55	34	277	283	291	273	278	39	339	270	580	957	38	214	300	303	365	38	143	66	53	43	45	101	40	114	39	34	113	275	280	36	274	290	284	328	286	278	363	274	49	46	317	291	44	53	53	348	115
GCF_902703105.1	55	34	277	283	291	273	278	39	339	270	580	957	38	214	300	303	365	38	143	66	53	43	45	101	40	114	39	34	113	275	280	36	274	290	284	328	286	278	363	274	49	47	317	291	44	53	53	348	115
GCF_902703125.1	56	35	278	284	292	274	279	40	340	271	581	958	39	215	301	304	366	39	144	67	54	44	46	102	41	115	40	35	114	276	281	37	275	291	285	329	287	279	364	275	50	48	318	292	45	54	54	349	116
GCF_904864635.1	374	353	108	102	60	104	101	350	158	101	411	1274	357	387	125	128	50	357	316	379	364	354	356	324	351	287	352	353	286	116	111	365	105	113	116	158	109	109	48	105	368	358	140	110	351	360	364	33	288
GCF_905133425.1	52	31	274	282	285	272	277	38	338	269	574	953	35	213	299	302	364	35	142	65	52	41	44	100	39	113	38	33	112	284	277	45	271	289	282	325	285	275	362	271	46	46	316	290	43	52	52	347	114
GCF_905133455.1	52	31	274	282	285	272	277	38	338	269	574	953	35	213	299	302	364	35	142	65	52	41	44	100	39	113	38	33	112	284	277	45	271	289	282	325	285	275	362	271	46	46	316	290	43	52	52	347	114
GCF_905133485.1	52	31	274	282	285	272	277	38	338	269	574	953	35	213	299	302	364	35	142	65	52	41	44	100	39	113	38	33	112	284	277	45	271	289	282	325	285	275	362	271	46	46	316	290	43	52	52	347	114
GCF_905133495.1	52	31	274	282	285	272	277	38	338	269	574	953	35	213	299	302	364	35	142	65	52	41	44	100	39	113	38	33	112	284	277	45	271	289	282	325	285	275	362	271	46	45	316	290	43	52	52	347	114
GCF_905133515.1	53	32	275	283	286	273	278	39	339	270	575	954	36	214	300	303	365	36	143	66	53	42	45	101	40	114	39	34	113	285	278	46	272	290	283	326	286	276	363	272	47	47	317	291	44	53	53	348	115
GCF_905133535.1	296	275	30	38	41	28	33	282	94	25	330	1197	279	457	55	58	120	279	384	309	296	285	288	344	283	357	282	277	356	40	33	289	27	45	38	81	41	31	118	27	290	290	72	46	287	296	296	103	358
[truncated: 192 more columns]
